# Supplementary material for: Investigation of a Large Kindred Reveals Cardiac Calsequestrin (CASQ2) as a Cause of Brugada Syndrome
Source: Genes (Basel). 2024 Jun 21;15(7):822. doi: 10.3390/genes15070822 (PMC11275647; doi:10.3390/genes15070822)
Supplement: Supplementary file 1 [file genes-15-00822-s001.zip]

Archive with 1 entries (1 files):
- genes-3033278-supplementary.pdf
